# Supplementary material for: Supra- and Subgingival Microbiome in Gingivitis and Impact of Biofilm Control: A Comprehensive Review
Source: Antibiotics (Basel). 2024 Jun 20;13(6):571. doi: 10.3390/antibiotics13060571 (PMC11200379; doi:10.3390/antibiotics13060571)
Supplement: Supplementary file 1 [file antibiotics-13-00571-s001.zip]

Archive with 1 entries (1 files):
- antibiotics-3041221-supplementary.pdf
